# Supplementary material for: Contrasting Patterns and Drivers of Soil Fungal Communities between Two Ecosystems Divided by the Treeline
Source: Microorganisms. 2021 Nov 2;9(11):2280. doi: 10.3390/microorganisms9112280 (PMC8622436; doi:10.3390/microorganisms9112280)
Supplement: Supplementary file 1 [file microorganisms-09-02280-s001.zip]

Archive with 1 entries (1 files):
- microorganisms-1424207-supplementary.pdf
